# Supplementary material for: Exploring prognostic indicators in the pathological images of ovarian cancer based on a deep survival network
Source: Front Genet. 2023 Jan 4;13:1069673. doi: 10.3389/fgene.2022.1069673 (PMC9846244; doi:10.3389/fgene.2022.1069673)
Supplement: Supplementary file 3 [file Table4.xlsx]

## Sheet: Sheet1
	ID	Description	setSize	enrichmentScore	NES	pvalue	p.adjust	qvalues	rank	leading_edge	core_enrichment
KEGG_PATHWAYS_IN_CANCER	KEGG_PATHWAYS_IN_CANCER	KEGG_PATHWAYS_IN_CANCER	322	-0.472085	-1.66384	0.0010142	0.00657566	0.00338564	5694	tags=52%, list=25%, signal=39%	7187/841/998/6789/1286/867/6256/8822/2247/3655/596/1487/4089/2271/284217/4436/5290/4088/3913/7157/5337/5747/1147/5604/5728/8031/83439/3915/26060/637/1282/4843/5601/7039/1871/4437/51684/6776/4914/5155/3908/8554/7428/5335/8030/8453/3845/8517/4087/7188/6774/3725/6777/613/64399/7185/868/8313/2308/2956/51176/1499/5291/2255/7475/1956/9915/4193/2259/356/25/5595/7424/7472/3576/595/5467/355/112399/862/665…
KEGG_MAPK_SIGNALING_PATHWAY	KEGG_MAPK_SIGNALING_PATHWAY	KEGG_MAPK_SIGNALING_PATHWAY	258	-0.463785	-1.61946	0.00102775	0.00657566	0.00338564	4476	tags=39%, list=20%, signal=31%	4914/5155/6196/4216/778/2318/6722/3303/3845/8517/3725/4763/1849/4616/5923/22808/51347/80824/93589/8649/2768/2255/1847/5058/1956/2316/5494/5567/2259/408/6885/356/8491/5595/5603/6788/4214/355/5778/1386/6655/6195/781/1432/5578/57551/4909/1848/10125/115727/5154/1844/2317/2005/5908/776/3164/2261/5921/25780/2260/784/9261/4208/6654/4790/5530/2353/6197/59285/9064/5880/7046/2248/7042/9693/4217/5321/5579/2…
KEGG_CYTOKINE_CYTOKINE_RECEPTOR_INTERACTION	KEGG_CYTOKINE_CYTOKINE_RECEPTOR_INTERACTION	KEGG_CYTOKINE_CYTOKINE_RECEPTOR_INTERACTION	236	-0.565644	-1.96896	0.00102881	0.00657566	0.00338564	4473	tags=42%, list=20%, signal=34%	5155/3454/3455/3556/1489/8809/3568/4804/23765/115650/6347/92/3601/7173/658/2833/8741/10663/3572/3604/51561/1956/6349/1233/356/7424/3576/655/8742/355/1237/3459/6356/8792/3791/5154/80301/3579/9966/10673/3594/3559/56034/3574/729230/939/9180/3561/2321/94/650/1230/7292/3586/7046/7042/8744/9560/60401/55504/3082/3570/659/7040/10913/1271/50615/6352/4254/5156/6348/8794/5159/4982/6387/7133/3953/5008/7048/5…
KEGG_NEUROACTIVE_LIGAND_RECEPTOR_INTERACTION	KEGG_NEUROACTIVE_LIGAND_RECEPTOR_INTERACTION	KEGG_NEUROACTIVE_LIGAND_RECEPTOR_INTERACTION	234	-0.443125	-1.54286	0.00102881	0.00657566	0.00338564	4876	tags=32%, list=22%, signal=25%	2358/151/2561/4987/7067/3352/3274/3354/2900/1140/2925/5745/64106/2903/2742/2847/5737/2898/5031/3358/1901/27334/185/2562/2150/1139/5025/56288/5734/5739/7434/2895/286530/1813/8973/3363/3001/2908/552/3357/10203/1910/887/4986/5021/1134/2556/9002/57105/5027/3269/5024/187/5724/150/5733/5732/10800/2564/1902/2149/2359/3953/1909/1131/53829/2899/728/10161/2357/2550/2568/719/2690
KEGG_REGULATION_OF_ACTIN_CYTOSKELETON	KEGG_REGULATION_OF_ACTIN_CYTOSKELETON	KEGG_REGULATION_OF_ACTIN_CYTOSKELETON	208	-0.507629	-1.75166	0.00104058	0.00657566	0.00338564	5641	tags=48%, list=25%, signal=36%	998/55740/8822/85464/2247/3655/2934/5290/8976/3645/5062/58498/91807/5747/5604/10672/9475/5155/1793/7410/10787/8515/3845/7414/5305/4627/22808/6548/5291/2768/89846/2255/5058/1956/3696/2259/5829/4478/3691/5595/3679/1730/8396/50649/6655/23191/8516/5154/23365/4628/56034/2261/85477/2260/200576/8394/87/3985/6654/7454/8826/5880/3680/2245/2248/324/54434/80310/3695/3673/5293/8395/3687/2252/7409/3678/5156/3…
KEGG_FOCAL_ADHESION	KEGG_FOCAL_ADHESION	KEGG_FOCAL_ADHESION	198	-0.607376	-2.08935	0.00104167	0.00657566	0.00338564	5334	tags=56%, list=24%, signal=43%	284217/5290/5062/3913/58498/91807/5747/5604/5728/3915/1282/3381/5601/9475/5155/3908/1793/7410/2318/55742/6464/8515/7414/3725/7094/5923/1302/1499/5291/5058/1956/2316/3696/5829/3691/5595/394/7424/3679/3371/7450/595/6655/53358/5578/8516/5170/3791/5154/63923/2317/7057/56034/5908/2932/87/2889/29780/2321/6654/3480/824/896/64098/83660/5880/3680/1292/5579/7060/80310/3695/3082/1101/3673/5293/1277/331/7409…
KEGG_CHEMOKINE_SIGNALING_PATHWAY	KEGG_CHEMOKINE_SIGNALING_PATHWAY	KEGG_CHEMOKINE_SIGNALING_PATHWAY	184	-0.53509	-1.82659	0.00105263	0.00657566	0.00338564	5964	tags=54%, list=26%, signal=40%	5473/6846/58191/1399/2829/2268/998/6362/3577/6367/5290/8976/6374/157/108/5747/1147/2790/5604/2868/409/10563/23236/9475/3718/2185/653361/7410/2788/6464/3845/8517/10681/6347/114/6774/6777/109/2869/6773/2833/5291/10663/5058/5567/5829/6349/1233/5330/408/57580/5595/59345/115/3576/3717/6655/1237/6356/53358/56288/3579/2309/5908/729230/2932/6654/7454/4790/1230/9844/5880/3702/9560/5579/4067/111/112/5293/5…
KEGG_CALCIUM_SIGNALING_PATHWAY	KEGG_CALCIUM_SIGNALING_PATHWAY	KEGG_CALCIUM_SIGNALING_PATHWAY	170	-0.519565	-1.76741	0.00105374	0.00657566	0.00338564	5207	tags=45%, list=23%, signal=35%	91807/108/491/6263/4843/952/23236/9630/3274/2185/778/818/2925/5335/2903/6547/5481/5737/114/109/3358/488/7220/185/1956/5567/5330/814/1139/115/5025/5257/5578/8877/493/2065/6546/3363/776/5350/552/3357/5530/51806/3710/817/1910/3709/887/5153/5021/57105/6262/3707/5027/5137/2769/3269/5024/5579/5136/5724/5733/5336/10800/5156/4638/5159/2149/775/3708/1909/1131/2774/683/113
KEGG_ENDOCYTOSIS	KEGG_ENDOCYTOSIS	KEGG_ENDOCYTOSIS	175	-0.474809	-1.61715	0.00105708	0.00657566	0.00338564	5641	tags=47%, list=25%, signal=36%	998/92421/51534/9727/867/84552/5868/51028/3577/157/23327/5337/5867/5878/2868/83737/3949/64145/5869/409/51100/23527/8027/9101/4914/55040/3303/868/23362/5338/2869/89853/22841/25978/55616/1956/50807/4193/408/9525/1759/116986/8396/6457/11059/56288/3791/9135/3579/30846/30845/2065/163/3559/26286/2261/200576/8394/3561/2321/3480/64744/26056/84249/8411/9815/116984/9922/440073/8395/5979/11031/8853/5156/214…
KEGG_WNT_SIGNALING_PATHWAY	KEGG_WNT_SIGNALING_PATHWAY	KEGG_WNT_SIGNALING_PATHWAY	146	-0.513657	-1.72521	0.00106496	0.00657566	0.00338564	4261	tags=38%, list=19%, signal=31%	166336/818/4087/3725/6907/8313/51176/1452/1499/7475/5567/5330/6885/7472/595/5467/4775/5578/6425/4040/7483/6932/7477/7481/2033/2932/7476/5663/22943/5530/8323/81029/817/896/5880/23291/5579/324/8325/10725/1387/11211/80319/5602/57216/85407/4773/85409/8321/23500/8324/144165/6422/6424/894/6423
KEGG_JAK_STAT_SIGNALING_PATHWAY	KEGG_JAK_STAT_SIGNALING_PATHWAY	KEGG_JAK_STAT_SIGNALING_PATHWAY	132	-0.61252	-2.04601	0.00107643	0.00657566	0.00338564	4588	tags=48%, list=20%, signal=38%	8027/6776/3454/3718/8554/3455/1489/3568/6774/6777/3601/7173/868/6773/5291/3572/51561/3717/595/6655/3459/5781/10251/1154/161742/3594/3559/2033/8835/3574/9180/3561/6654/200734/896/3586/81848/9655/3570/5293/3716/1271/1387/50615/10252/10401/23533/3953/5008/53832/3575/3587/1438/3597/3560/1439/2690/10253/5294/10000/3566/1441/894
KEGG_AXON_GUIDANCE	KEGG_AXON_GUIDANCE	KEGG_AXON_GUIDANCE	128	-0.487591	-1.62493	0.00108225	0.00657566	0.00338564	4855	tags=41%, list=21%, signal=32%	10512/1949/10507/22885/9475/59277/219699/3845/1969/56920/1946/22854/84448/5058/2050/23380/5361/25/5595/6092/4775/23365/8829/6586/5921/2932/3985/5530/9037/23654/10500/5880/1808/8482/2043/2048/5365/10725/5362/8633/54437/57689/9353/4773/3688/6387/5063/285220/223117/57556/64218/10154
KEGG_NEUROTROPHIN_SIGNALING_PATHWAY	KEGG_NEUROTROPHIN_SIGNALING_PATHWAY	KEGG_NEUROTROPHIN_SIGNALING_PATHWAY	126	-0.510156	-1.69778	0.00108342	0.00657566	0.00338564	5661	tags=50%, list=25%, signal=38%	11108/998/596/5290/7157/5604/8660/8471/5601/4914/6196/818/4804/5335/6464/3845/3725/7161/5291/356/25/5595/5603/57498/814/4214/397/6655/6195/1432/53358/4909/5781/5170/2309/5908/10818/2932/11213/9261/2889/5663/9500/6654/4790/3654/51806/6197/817/10019/4217/27330/5293/5336/4916/5602/23533/2549/3667/3656/25759/5294/10000
KEGG_LYSOSOME	KEGG_LYSOSOME	KEGG_LYSOSOME	121	-0.547408	-1.81355	0.0010917	0.00657566	0.00338564	6311	tags=53%, list=28%, signal=38%	6448/54/1203/10312/26985/3425/1508/8763/1075/55353/9114/9583/245972/4668/175/5641/2517/967/20/26503/50617/1514/2760/1497/23659/4864/3988/410/537/162/2548/2990/4891/79158/3074/23062/164/1521/4074/2720/1512/285362/1200/8905/23431/2581/6609/950/5538/4126/6556/138050/411/2799/5660/1522/1510/3920/1520/3423/3482/1519/7805/1513
KEGG_LEUKOCYTE_TRANSENDOTHELIAL_MIGRATION	KEGG_LEUKOCYTE_TRANSENDOTHELIAL_MIGRATION	KEGG_LEUKOCYTE_TRANSENDOTHELIAL_MIGRATION	112	-0.574539	-1.89055	0.00109409	0.00657566	0.00338564	4484	tags=46%, list=20%, signal=37%	9475/2185/653361/1500/7410/5335/7414/1499/5291/5829/4478/394/5603/149461/1432/7294/5578/5010/9073/4318/5781/3383/5908/4689/87/83700/10686/58494/7070/5880/399/3702/5579/4688/5293/5175/5336/7409/23533/3688/6387/3683/7412/83593/5294/10451/3689/3684/4313/3676/1536
KEGG_NATURAL_KILLER_CELL_MEDIATED_CYTOTOXICITY	KEGG_NATURAL_KILLER_CELL_MEDIATED_CYTOTOXICITY	KEGG_NATURAL_KILLER_CELL_MEDIATED_CYTOTOXICITY	112	-0.561416	-1.84737	0.00109409	0.00657566	0.00338564	5319	tags=48%, list=24%, signal=37%	8797/5290/8793/7305/5604/637/2207/6452/3454/2185/3455/7410/4068/5335/6464/3845/51744/5291/5058/356/5595/919/962/100507436/5551/355/6655/3459/4775/53358/5578/5781/3383/3932/6654/5530/2215/5880/5579/5293/10725/5336/7409/3824/8794/23533/4773/3683/3937/25759/5294/10451/3689/2214
KEGG_CELL_ADHESION_MOLECULES_CAMS	KEGG_CELL_ADHESION_MOLECULES_CAMS	KEGG_CELL_ADHESION_MOLECULES_CAMS	111	-0.602584	-1.97986	0.00109769	0.00657566	0.00338564	3440	tags=46%, list=15%, signal=39%	8506/80381/3696/149461/26047/2734/5010/8516/9073/940/9019/3383/4756/57555/6693/83700/926/10686/58494/5792/999/3680/914/57502/1272/923/9369/23705/6383/57863/3695/80380/5175/5797/942/3685/257194/3688/3683/1002/925/7412/920/6382/6614/6404/1462/5788/3689/3684/3676
KEGG_MELANOGENESIS	KEGG_MELANOGENESIS	KEGG_MELANOGENESIS	99	-0.527523	-1.71852	0.00110988	0.00657566	0.00338564	5320	tags=46%, list=24%, signal=36%	1638/108/5604/83439/90993/7306/23236/818/3845/114/109/51176/1499/2775/7475/5567/5330/1385/5595/115/7472/5578/7483/6932/7477/7481/2033/2932/7476/8323/51806/81029/817/1910/5579/111/8325/112/1387/11211/4254/4286/8321/3815/8324/113
KEGG_T_CELL_RECEPTOR_SIGNALING_PATHWAY	KEGG_T_CELL_RECEPTOR_SIGNALING_PATHWAY	KEGG_T_CELL_RECEPTOR_SIGNALING_PATHWAY	106	-0.552649	-1.80364	0.00110988	0.00657566	0.00338564	6839	tags=61%, list=30%, signal=43%	5534/4776/5533/1493/5894/3551/29851/5532/8440/1739/7535/998/867/5290/5062/1147/5604/915/5601/7410/5335/3845/8517/3725/868/10892/5291/5058/6885/5595/5603/919/6655/9402/1432/4775/940/5170/10125/7006/917/3932/2932/6654/4790/926/5530/2353/3586/916/3702/5293/10725/7409/23533/4773/5063/925/920/3937/5294/5788/10451/10000/84433
KEGG_FC_GAMMA_R_MEDIATED_PHAGOCYTOSIS	KEGG_FC_GAMMA_R_MEDIATED_PHAGOCYTOSIS	KEGG_FC_GAMMA_R_MEDIATED_PHAGOCYTOSIS	96	-0.60171	-1.95442	0.00111235	0.00657566	0.00338564	3777	tags=46%, list=17%, signal=38%	8612/5338/255189/55616/5291/5058/50807/5595/1759/8396/5578/8877/8613/9846/85477/200576/8394/3985/7454/5880/273/5321/5579/4067/9103/5293/8395/5336/8853/7409/2209/23533/2213/4082/3055/5294/2212/10810/5788/10451/3635/10000/1794/2214
KEGG_GNRH_SIGNALING_PATHWAY	KEGG_GNRH_SIGNALING_PATHWAY	KEGG_GNRH_SIGNALING_PATHWAY	95	-0.532071	-1.72414	0.00111607	0.00657566	0.00338564	6706	tags=55%, list=30%, signal=39%	5320/2767/196883/2778/5894/4215/10746/998/8399/5606/6416/108/5337/5604/1839/5601/23236/2185/4216/778/818/3845/114/3725/109/5338/1956/5567/5330/5595/5603/115/4214/6655/1432/5578/776/6654/51806/3710/817/3709/5321/5579/111/112/5602/775/3708/4323/113/4313
KEGG_DILATED_CARDIOMYOPATHY	KEGG_DILATED_CARDIOMYOPATHY	KEGG_DILATED_CARDIOMYOPATHY	88	-0.577102	-1.84978	0.00111982	0.00657566	0.00338564	4524	tags=48%, list=20%, signal=38%	4634/3908/778/8515/114/109/488/6443/93589/5567/3696/3691/1756/115/3679/781/8516/6546/776/5350/7273/784/59285/3680/6262/7042/111/3695/112/3673/7040/7139/3678/3685/6444/775/3688/3693/7043/22801/113/3676
KEGG_GAP_JUNCTION	KEGG_GAP_JUNCTION	KEGG_GAP_JUNCTION	87	-0.538779	-1.72566	0.00112108	0.00657566	0.00338564	4613	tags=45%, list=20%, signal=36%	23236/5155/1453/3845/114/109/3358/1956/5567/5330/2982/5595/115/6655/5578/5154/1813/56034/2977/7277/3357/347733/6654/3710/3709/5579/7846/111/80310/10382/2697/112/5156/5593/1902/5159/5592/3708/113
KEGG_TOLL_LIKE_RECEPTOR_SIGNALING_PATHWAY	KEGG_TOLL_LIKE_RECEPTOR_SIGNALING_PATHWAY	KEGG_TOLL_LIKE_RECEPTOR_SIGNALING_PATHWAY	89	-0.569201	-1.82674	0.00112613	0.00657566	0.00338564	5799	tags=54%, list=26%, signal=40%	148022/7187/841/5606/6416/941/5290/1147/5604/5601/3454/3455/8517/3725/23643/5291/6885/5595/5603/3576/1432/8737/4790/3654/2353/7098/5293/23118/7100/6352/942/5602/6348/23533/10333/51311/929/6696/6351/4283/7097/7099/5294/7096/10000/51284/3553/1513
KEGG_HYPERTROPHIC_CARDIOMYOPATHY_HCM	KEGG_HYPERTROPHIC_CARDIOMYOPATHY_HCM	KEGG_HYPERTROPHIC_CARDIOMYOPATHY_HCM	82	-0.545736	-1.73565	0.00113379	0.00657566	0.00338564	4524	tags=45%, list=20%, signal=36%	4634/3908/778/8515/488/5565/6443/93589/3696/3691/5564/1756/3679/781/8516/6546/776/7273/784/5562/59285/3680/6262/7042/3695/3673/7040/7139/3678/3685/6444/775/3688/3693/7043/22801/3676
KEGG_ECM_RECEPTOR_INTERACTION	KEGG_ECM_RECEPTOR_INTERACTION	KEGG_ECM_RECEPTOR_INTERACTION	83	-0.652078	-2.0766	0.00113636	0.00657566	0.00338564	3307	tags=48%, list=15%, signal=41%	3696/3691/3679/3371/7450/8516/63923/7057/960/3680/1292/6383/7060/3695/1101/3339/3673/1277/3678/1291/50509/131873/3685/3910/1278/3688/1293/3693/6696/3912/6382/1281/1289/22801/7058/2335/3676/1311/1290/1301
KEGG_HEMATOPOIETIC_CELL_LINEAGE	KEGG_HEMATOPOIETIC_CELL_LINEAGE	KEGG_HEMATOPOIETIC_CELL_LINEAGE	78	-0.641018	-2.02342	0.00115075	0.00657566	0.00338564	2341	tags=36%, list=10%, signal=32%	917/3559/3574/924/951/960/926/916/1378/945/914/3570/3673/3678/2209/4254/3575/929/925/920/1438/3815/3684/3566/3553/1441/1436/3676
KEGG_B_CELL_RECEPTOR_SIGNALING_PATHWAY	KEGG_B_CELL_RECEPTOR_SIGNALING_PATHWAY	KEGG_B_CELL_RECEPTOR_SIGNALING_PATHWAY	74	-0.578696	-1.81282	0.0011534	0.00657566	0.00338564	4311	tags=49%, list=19%, signal=40%	7410/974/3845/8517/3725/10892/5291/5595/1380/6655/4775/29760/27071/25780/2932/6654/4790/5530/2353/5880/5579/4067/695/5293/10725/5336/7409/23533/2213/4773/118788/5294/10451/3635/10000/84433
KEGG_ADHERENS_JUNCTION	KEGG_ADHERENS_JUNCTION	KEGG_ADHERENS_JUNCTION	73	-0.569063	-1.77886	0.00115607	0.00657566	0.00338564	5848	tags=59%, list=26%, signal=44%	4301/8936/998/4089/8976/4088/5818/83439/51701/5770/4008/6615/1500/3643/4087/7414/51176/1499/1956/6885/5595/5787/81607/56288/6932/2033/2241/2260/87/10580/7454/3480/8826/5792/999/5880/7046/1387/5795/5797/6591/7048/10810
KEGG_ARRHYTHMOGENIC_RIGHT_VENTRICULAR_CARDIOMYOPATHY_ARVC	KEGG_ARRHYTHMOGENIC_RIGHT_VENTRICULAR_CARDIOMYOPATHY_ARVC	KEGG_ARRHYTHMOGENIC_RIGHT_VENTRICULAR_CARDIOMYOPATHY_ARVC	73	-0.656006	-2.05064	0.00115607	0.00657566	0.00338564	4449	tags=51%, list=20%, signal=41%	3908/1832/778/8515/488/6443/51176/1499/93589/3696/3691/1756/3679/781/8516/6932/6546/776/1829/784/87/59285/3680/6262/5318/3695/2697/3673/3678/3685/1824/6444/775/3688/3693/22801/3676
KEGG_FC_EPSILON_RI_SIGNALING_PATHWAY	KEGG_FC_EPSILON_RI_SIGNALING_PATHWAY	KEGG_FC_EPSILON_RI_SIGNALING_PATHWAY	75	-0.552679	-1.73114	0.00115607	0.00657566	0.00338564	5615	tags=48%, list=25%, signal=36%	8399/5606/6416/5290/5581/5604/2207/5601/7410/5335/3845/2205/5291/5595/5603/6655/1432/5578/5170/9846/6654/5880/5321/5579/4067/695/5293/5336/7409/5602/23533/3937/5294/10451/3635/10000
KEGG_PHOSPHATIDYLINOSITOL_SIGNALING_SYSTEM	KEGG_PHOSPHATIDYLINOSITOL_SIGNALING_SYSTEM	KEGG_PHOSPHATIDYLINOSITOL_SIGNALING_SYSTEM	75	-0.55814	-1.74824	0.00115607	0.00657566	0.00338564	5618	tags=52%, list=25%, signal=39%	1608/3628/3612/5290/3631/5728/9162/23236/5297/5335/5305/64768/5291/5330/8396/8867/5578/5298/5289/8871/200576/8394/5287/51806/3710/1609/3709/3707/1040/5579/8821/4952/5293/8395/5336/23533/3708/5294/3635
KEGG_COMPLEMENT_AND_COAGULATION_CASCADES	KEGG_COMPLEMENT_AND_COAGULATION_CASCADES	KEGG_COMPLEMENT_AND_COAGULATION_CASCADES	60	-0.629361	-1.91012	0.0011919	0.00657566	0.00338564	3689	tags=48%, list=16%, signal=41%	720/7035/5329/2153/4179/1604/7450/1380/729/710/5345/5327/7056/712/1378/2/2157/3075/5627/5054/716/2149/714/713/728/5328/719/5265/2162
KEGG_LEISHMANIA_INFECTION	KEGG_LEISHMANIA_INFECTION	KEGG_LEISHMANIA_INFECTION	58	-0.709062	-2.12991	0.00121507	0.00657566	0.00338564	3198	tags=55%, list=14%, signal=47%	6885/5595/5603/3717/3459/1432/4689/4790/3654/2353/2215/3586/1378/7042/5579/4688/9103/7040/3716/23118/2209/5743/3688/7043/7097/7099/2212/3689/3684/3553/3676/2214
KEGG_VASCULAR_SMOOTH_MUSCLE_CONTRACTION	KEGG_VASCULAR_SMOOTH_MUSCLE_CONTRACTION	KEGG_VASCULAR_SMOOTH_MUSCLE_CONTRACTION	111	-0.476402	-1.56527	0.00329308	0.0171898	0.0088506	5635	tags=47%, list=25%, signal=35%	136/8399/10267/91807/108/5581/5604/27345/10672/23236/9475/3779/778/4629/114/109/9826/800/2768/185/5567/5330/2982/5595/59/115/4882/5578/5739/23365/776/4660/2977/552/10203/51806/3710/3709/5321/5579/111/112/3778/5583/10335/4638/775/5592/3708/1909/72/113
KEGG_ERBB_SIGNALING_PATHWAY	KEGG_ERBB_SIGNALING_PATHWAY	KEGG_ERBB_SIGNALING_PATHWAY	87	-0.510615	-1.63545	0.00336323	0.0171898	0.0088506	5567	tags=52%, list=25%, signal=39%	867/6416/5290/5062/5747/5604/9542/1839/5601/7039/6776/818/5335/6464/3845/3725/6777/868/27/5291/5058/1956/10718/25/5595/6655/53358/5578/2065/2475/2932/3084/6654/817/5579/5293/5336/5602/1026/23533/2549/5063/25759/5294/10000
KEGG_HOMOLOGOUS_RECOMBINATION	KEGG_HOMOLOGOUS_RECOMBINATION	KEGG_HOMOLOGOUS_RECOMBINATION	28	0.665279	2.14574	0.00395257	0.019656	0.0101204	3821	tags=61%, list=17%, signal=51%	6742/146956/8438/7979/5888/5424/5425/7516/7517/641/80198/5889/675/6119/57804/4361/10714
KEGG_INSULIN_SIGNALING_PATHWAY	KEGG_INSULIN_SIGNALING_PATHWAY	KEGG_INSULIN_SIGNALING_PATHWAY	132	-0.434894	-1.45269	0.00430571	0.0197023	0.0101442	6041	tags=45%, list=27%, signal=33%	3098/5255/1399/5139/867/5573/5290/6720/2194/5604/57521/8660/8471/5601/5770/1977/3643/5105/6464/31/3845/23265/5834/23433/868/5565/2308/5291/5567/5564/5595/5257/3099/6655/3101/53358/5509/32/5170/8835/2475/2932/5836/5562/2889/6654/10580/51806/5792/2203/79660/5293/5602/23533/3667/25759/5294/3635/10000
KEGG_TGF_BETA_SIGNALING_PATHWAY	KEGG_TGF_BETA_SIGNALING_PATHWAY	KEGG_TGF_BETA_SIGNALING_PATHWAY	85	-0.495253	-1.58084	0.00451467	0.0197023	0.0101442	5717	tags=53%, list=25%, signal=40%	353500/6667/657/90/4089/3626/4088/654/151449/130399/3399/9475/4087/92/10468/9765/4052/658/8646/5595/9372/655/9241/7057/2033/4092/94/650/392255/7046/7042/7060/659/7040/3398/1387/656/4086/7048/5934/1634/7043/3624/7058/1311
KEGG_BASE_EXCISION_REPAIR	KEGG_BASE_EXCISION_REPAIR	KEGG_BASE_EXCISION_REPAIR	35	0.61921	2.10532	0.00454545	0.0197023	0.0101442	3821	tags=49%, list=17%, signal=40%	5111/5424/4595/5425/5427/55247/10038/328/3978/2237/7515/4913/4968/56655/57804/5426/10714
KEGG_DNA_REPLICATION	KEGG_DNA_REPLICATION	KEGG_DNA_REPLICATION	36	0.740131	2.49818	0.00462963	0.0197023	0.0101442	3834	tags=78%, list=17%, signal=65%	10535/6742/84153/5984/5111/5424/5425/5427/4174/5983/4176/23649/4173/5982/79621/3978/2237/4175/5557/4172/6119/56655/1763/5558/57804/5426/10714/4171
KEGG_RENAL_CELL_CARCINOMA	KEGG_RENAL_CELL_CARCINOMA	KEGG_RENAL_CELL_CARCINOMA	70	-0.535782	-1.66176	0.004662	0.0197023	0.0101442	5878	tags=60%, list=26%, signal=45%	7422/1399/998/2271/5290/5062/5604/7039/5155/7428/8453/3845/3725/5291/5058/9915/5595/7424/112399/6655/5781/2033/3091/5908/54583/2889/6654/6513/7042/405/2034/3082/5293/7040/2113/1387/23533/2549/5063/7043/5294/10000
KEGG_EPITHELIAL_CELL_SIGNALING_IN_HELICOBACTER_PYLORI_INFECTION	KEGG_EPITHELIAL_CELL_SIGNALING_IN_HELICOBACTER_PYLORI_INFECTION	KEGG_EPITHELIAL_CELL_SIGNALING_IN_HELICOBACTER_PYLORI_INFECTION	67	-0.529498	-1.63289	0.0046729	0.0197023	0.0101442	7530	tags=67%, list=33%, signal=45%	5600/535/7082/5879/23545/836/51606/1445/3551/10312/998/526/6416/3577/9114/528/1147/245972/1839/5601/5335/525/8517/3725/6868/50617/5058/1956/5603/90423/3576/537/1432/5781/3579/10392/102/523/4790/83700/58494/4067/5336/6352/5602
KEGG_COLORECTAL_CANCER	KEGG_COLORECTAL_CANCER	KEGG_COLORECTAL_CANCER	62	-0.531321	-1.62313	0.00471143	0.0197023	0.0101442	5477	tags=58%, list=24%, signal=44%	596/4089/4436/5290/4088/7157/5604/83439/26060/5601/4437/3845/4087/3725/8313/2956/51176/1499/5291/5595/595/6932/2932/2353/5880/7046/7042/324/5293/7040/5602/23533/7048/7043/5294/10000
KEGG_NUCLEOTIDE_EXCISION_REPAIR	KEGG_NUCLEOTIDE_EXCISION_REPAIR	KEGG_NUCLEOTIDE_EXCISION_REPAIR	44	0.432938	1.55045	0.00502513	0.0201005	0.0103492	3821	tags=45%, list=17%, signal=38%	5984/5111/5424/5425/5427/5983/5982/3978/2966/5886/2067/9978/2073/1161/6119/56655/1022/57804/5426/10714
KEGG_PROTEASOME	KEGG_PROTEASOME	KEGG_PROTEASOME	44	0.689788	2.47028	0.00502513	0.0201005	0.0103492	3379	tags=55%, list=15%, signal=46%	5683/7979/5691/5721/5714/5702/51371/5684/5682/5686/5704/5688/5718/5709/5705/5720/9491/5693/10213/5685/5698/5695/9861/5694
KEGG_GLYCOSAMINOGLYCAN_BIOSYNTHESIS_CHONDROITIN_SULFATE	KEGG_GLYCOSAMINOGLYCAN_BIOSYNTHESIS_CHONDROITIN_SULFATE	KEGG_GLYCOSAMINOGLYCAN_BIOSYNTHESIS_CHONDROITIN_SULFATE	22	-0.660765	-1.68963	0.00543478	0.0212766	0.0109548	2818	tags=50%, list=12%, signal=44%	54480/79586/27087/55454/9469/337876/29940/50515/10090/51363/64131
KEGG_RNA_DEGRADATION	KEGG_RNA_DEGRADATION	KEGG_RNA_DEGRADATION	57	0.437544	1.6109	0.00564972	0.0216573	0.0111508	3906	tags=35%, list=17%, signal=29%	56915/51690/25804/11340/51013/51691/54512/27258/2023/4849/29883/57819/23658/51010/23404/5393/25904/3313/2026/28960
KEGG_STARCH_AND_SUCROSE_METABOLISM	KEGG_STARCH_AND_SUCROSE_METABOLISM	KEGG_STARCH_AND_SUCROSE_METABOLISM	32	-0.621248	-1.70841	0.00653595	0.0245432	0.0126366	4987	tags=56%, list=22%, signal=44%	178/5236/277/5834/7358/2632/57733/3099/3101/2548/2990/5836/5169/7364/55276/8972/5167/7367
KEGG_CARDIAC_MUSCLE_CONTRACTION	KEGG_CARDIAC_MUSCLE_CONTRACTION	KEGG_CARDIAC_MUSCLE_CONTRACTION	70	0.471382	1.81249	0.00694444	0.0250545	0.0128999	2987	tags=41%, list=13%, signal=36%	7388/7137/7386/440567/1329/1351/1340/10975/1347/341947/1345/9377/7381/1337/1349/478/1350/70/27089/7384/7134/1327/125965/1537/29796/7169/1346/84701/7171
KEGG_GRAFT_VERSUS_HOST_DISEASE	KEGG_GRAFT_VERSUS_HOST_DISEASE	KEGG_GRAFT_VERSUS_HOST_DISEASE	18	-0.698814	-1.71042	0.00694444	0.0250545	0.0128999	3184	tags=39%, list=14%, signal=33%	356/5551/355/940/3824/942/3553
KEGG_PROSTATE_CANCER	KEGG_PROSTATE_CANCER	KEGG_PROSTATE_CANCER	87	-0.470824	-1.50801	0.00784753	0.0277682	0.0142971	5477	tags=53%, list=24%, signal=40%	596/5290/3645/7157/1147/5604/5728/83439/90993/7039/1871/5155/3845/8517/2308/51176/1499/5291/1956/4193/1385/5595/595/6655/6932/5170/5154/56034/2033/2475/2260/2932/6654/3480/4790/80310/367/5293/1387/5156/1026/23533/5159/5925/5294/10000
KEGG_GLIOMA	KEGG_GLIOMA	KEGG_GLIOMA	65	-0.515937	-1.58263	0.00825472	0.0283951	0.0146199	5318	tags=57%, list=24%, signal=44%	5290/7157/5604/5728/7039/1871/5155/818/5335/6464/3845/5291/1956/4193/5595/595/6655/53358/5578/5154/2475/6654/3480/51806/817/5579/5293/5336/1021/5156/1026/23533/5159/5925/25759/5294/10000
KEGG_TYPE_I_DIABETES_MELLITUS	KEGG_TYPE_I_DIABETES_MELLITUS	KEGG_TYPE_I_DIABETES_MELLITUS	20	-0.664257	-1.66204	0.00833333	0.0283951	0.0146199	4106	tags=45%, list=18%, signal=37%	5798/356/5799/5551/355/940/942/1363/3553
KEGG_FOLATE_BIOSYNTHESIS	KEGG_FOLATE_BIOSYNTHESIS	KEGG_FOLATE_BIOSYNTHESIS	11	0.801439	2.00731	0.00892857	0.0298701	0.0153794	1732	tags=45%, list=8%, signal=42%	251/249/250/5805/8836
KEGG_RIBOSOME	KEGG_RIBOSOME	KEGG_RIBOSOME	87	0.806449	3.19612	0.00909091	0.0298701	0.0153794	2350	tags=76%, list=10%, signal=68%	6223/6158/6217/2197/6227/6181/6231/6142/6234/6141/6154/6207/6157/7311/6224/6193/6203/6205/6209/6235/6146/6204/6155/25873/3921/6230/6233/6135/23521/11224/6202/200916/6160/6194/6176/6169/6164/6161/6147/6144/6125/6232/6159/6143/6228/9045/6167/6168/6152/6218/6139/6175/6188/6201/51121/28998/6229/6165/6210/9349/6156/6187/6222/6166/6171/6132
KEGG_PYRIMIDINE_METABOLISM	KEGG_PYRIMIDINE_METABOLISM	KEGG_PYRIMIDINE_METABOLISM	95	0.402328	1.6289	0.00943396	0.0304535	0.0156797	3821	tags=39%, list=17%, signal=33%	4830/7083/4831/5438/5439/6241/5441/51728/1841/3704/5424/7298/5425/30833/5427/23649/30834/548644/5437/4860/10622/5436/5557/56953/1854/5433/51082/56655/54963/5558/9533/51251/57804/5426/7371/5440/10714
KEGG_GLYOXYLATE_AND_DICARBOXYLATE_METABOLISM	KEGG_GLYOXYLATE_AND_DICARBOXYLATE_METABOLISM	KEGG_GLYOXYLATE_AND_DICARBOXYLATE_METABOLISM	15	0.655043	1.80608	0.0100334	0.0318302	0.0163886	4549	tags=47%, list=20%, signal=37%	283871/10797/4191/132158/441024/4190/125061
KEGG_SYSTEMIC_LUPUS_ERYTHEMATOSUS	KEGG_SYSTEMIC_LUPUS_ERYTHEMATOSUS	KEGG_SYSTEMIC_LUPUS_ERYTHEMATOSUS	41	-0.556534	-1.59569	0.011335	0.0337243	0.0173638	4058	tags=46%, list=18%, signal=38%	2903/718/720/6738/729/940/87/712/2215/3586/9103/2209/942/716/2213/714/713/2212/2214
KEGG_OXIDATIVE_PHOSPHORYLATION	KEGG_OXIDATIVE_PHOSPHORYLATION	KEGG_OXIDATIVE_PHOSPHORYLATION	115	0.68168	2.88532	0.0113636	0.0337243	0.0173638	3027	tags=62%, list=13%, signal=54%	7388/4696/4728/10476/4695/7386/539/440567/516/9551/1329/4729/513/4714/1351/10632/4715/1340/4701/4707/10975/4709/1347/126328/4713/4708/341947/4712/1345/9377/7381/4722/1337/1349/4726/1350/509/4704/517/4718/514/5464/27089/7384/4710/4723/4711/4702/522/534/6390/1327/6392/521/4700/125965/1537/4706/4731/29796/9296/10063/4717/4694/506/374291/1346/84701/4716/56901/1353
KEGG_PARKINSONS_DISEASE	KEGG_PARKINSONS_DISEASE	KEGG_PARKINSONS_DISEASE	112	0.640771	2.70556	0.0113636	0.0337243	0.0173638	3661	tags=69%, list=16%, signal=58%	7388/4696/4728/10476/4695/7386/539/440567/516/1329/4729/513/4714/1351/4715/1340/4701/4707/10975/4709/1347/54205/4713/4708/341947/4712/1345/9377/7381/293/4722/1337/1349/4726/118424/1350/509/4704/517/4718/514/27089/7384/4710/4723/4711/4702/522/6390/1327/6392/4700/11315/7332/125965/1537/4706/4731/29796/4717/4694/506/374291/1346/9246/84701/4716/56901/7419/515/7317/291/7417/518/7416/4698/4724
KEGG_SPHINGOLIPID_METABOLISM	KEGG_SPHINGOLIPID_METABOLISM	KEGG_SPHINGOLIPID_METABOLISM	38	-0.58193	-1.65149	0.0113636	0.0337243	0.0173638	6542	tags=61%, list=29%, signal=43%	2629/8611/259230/2531/7357/55512/9517/9331/8612/166929/130367/410/8877/10558/8613/2720/123099/2581/6609/64781/9514/81537/340485
KEGG_CIRCADIAN_RHYTHM_MAMMAL	KEGG_CIRCADIAN_RHYTHM_MAMMAL	KEGG_CIRCADIAN_RHYTHM_MAMMAL	13	-0.7044	-1.61674	0.0116788	0.0341096	0.0175622	4230	tags=69%, list=19%, signal=56%	1453/1408/9572/8864/5187/9575/8863/8553/4862
KEGG_CELL_CYCLE	KEGG_CELL_CYCLE	KEGG_CELL_CYCLE	124	0.48857	2.07515	0.0119048	0.0342262	0.0176222	2824	tags=39%, list=12%, signal=34%	1029/9232/898/8900/991/891/5347/1869/995/7272/8318/983/9133/8317/9088/701/699/1031/9700/5111/27127/1111/890/990/11200/4174/4998/4176/993/1870/4085/4173/10926/9184/23594/994/2810/51529/51434/4175/3065/10459/9978/7027/5001/4172/7531/8881
KEGG_SPLICEOSOME	KEGG_SPLICEOSOME	KEGG_SPLICEOSOME	127	0.484307	2.05419	0.012987	0.0367632	0.0189284	3967	tags=41%, list=18%, signal=34%	6636/6633/51690/25804/6628/3304/7307/6637/6626/4116/51691/26121/6632/6427/6627/27258/8175/55110/6631/153527/6634/51503/57819/10713/9984/151903/6629/23658/23350/6635/10915/8896/10907/84950/10189/9092/6625/10465/83443/144983/6434/84991/6426/6432/51639/9343/10992/9410/56259/4809/10286/6428
KEGG_INOSITOL_PHOSPHATE_METABOLISM	KEGG_INOSITOL_PHOSPHATE_METABOLISM	KEGG_INOSITOL_PHOSPHATE_METABOLISM	53	-0.518346	-1.54313	0.0134804	0.0371574	0.0191314	5503	tags=57%, list=24%, signal=43%	3628/3612/5290/3631/5728/23236/5297/5335/5305/64768/5291/253430/5330/9562/8396/8867/4329/5298/5289/8871/200576/8394/5287/3707/8821/4952/5293/8395/5336/5294
KEGG_ENDOMETRIAL_CANCER	KEGG_ENDOMETRIAL_CANCER	KEGG_ENDOMETRIAL_CANCER	52	-0.515603	-1.52695	0.0135301	0.0371574	0.0191314	5318	tags=48%, list=24%, signal=37%	5290/7157/5604/5728/83439/3845/8313/51176/1499/5291/1956/5595/595/6655/6932/5170/2309/2932/6654/999/324/5293/23533/5294/10000
KEGG_MELANOMA	KEGG_MELANOMA	KEGG_MELANOMA	69	-0.480327	-1.48357	0.0141343	0.0382457	0.0196917	3471	tags=41%, list=15%, signal=34%	5291/2255/1956/4193/2259/5595/595/5154/56034/2260/3480/999/2248/80310/3082/5293/2252/1021/5156/4286/1026/23533/5159/5925/2246/2258/5294/10000
KEGG_CHRONIC_MYELOID_LEUKEMIA	KEGG_CHRONIC_MYELOID_LEUKEMIA	KEGG_CHRONIC_MYELOID_LEUKEMIA	73	-0.477229	-1.49179	0.0150289	0.0400771	0.0206346	5567	tags=56%, list=25%, signal=42%	867/1487/4089/5290/4088/7157/1147/5604/1871/6776/6464/3845/8517/6777/613/868/5291/4193/25/5595/595/6655/53358/5781/9846/6654/4790/7046/7042/5293/7040/1021/1026/23533/5925/7048/7043/861/25759/5294/10000
KEGG_ARACHIDONIC_ACID_METABOLISM	KEGG_ARACHIDONIC_ACID_METABOLISM	KEGG_ARACHIDONIC_ACID_METABOLISM	50	-0.514948	-1.51985	0.015873	0.0417234	0.0214823	2274	tags=32%, list=10%, signal=29%	124975/113612/8644/1558/5742/246/27306/5321/6916/5743/247/5730/9536/240/5740/2878
KEGG_ALZHEIMERS_DISEASE	KEGG_ALZHEIMERS_DISEASE	KEGG_ALZHEIMERS_DISEASE	156	0.470644	2.09148	0.0185185	0.0479917	0.0247097	3005	tags=46%, list=13%, signal=40%	7388/4696/4728/10476/4695/7386/539/440567/516/1329/4729/513/4714/1351/4715/1340/4701/4707/10975/4709/1347/54205/4713/4708/341947/4712/1345/9377/7381/4722/1337/1349/4726/2597/55851/1350/509/4704/517/4718/514/3028/27089/572/7384/4710/4723/4711/4702/522/6390/1327/6392/4700/125965/1537/4706/4731/29796/2902/4717/4694/506/374291/1346/1020/84701/7124/4716/4311/56901
KEGG_HUNTINGTONS_DISEASE	KEGG_HUNTINGTONS_DISEASE	KEGG_HUNTINGTONS_DISEASE	170	0.538662	2.39523	0.0188679	0.048218	0.0248262	3661	tags=54%, list=16%, signal=45%	7388/4696/4728/10476/5438/4695/7386/539/440567/516/5439/1329/4729/513/4714/1351/5441/4715/1340/4701/4707/10975/4709/1347/54205/4713/4708/341947/4712/1345/9377/1175/7381/293/4722/1337/1349/4726/1350/509/4704/517/6647/4718/514/27089/7384/4710/4723/548644/4711/4702/522/5437/1212/6390/1327/6392/4700/125965/1173/1537/3065/5436/10488/581/4706/4731/29796/2902/4717/4694/506/374291/1346/84701/4716/2876/56…
