# Supplementary material for: Exploring prognostic indicators in the pathological images of ovarian cancer based on a deep survival network
Source: Front Genet. 2023 Jan 4;13:1069673. doi: 10.3389/fgene.2022.1069673 (PMC9846244; doi:10.3389/fgene.2022.1069673)
Supplement: Supplementary file 4 [file Table1.xlsx]

## Sheet: Sheet1
ID	risk score	age	stage	grade	residual	group
TCGA-23-1123-01	3.14726	59	Stage IIIC	G3	11-20 mm	high
TCGA-23-1122-01	2.97053	53	Stage IIIC	G3	1-10 mm	high
TCGA-57-1993-01	2.94578	56	Stage IIIC	G3	No Macroscopic disease	high
TCGA-23-1118-01	2.93027	45	Stage IIIC	G3	>20 mm	high
TCGA-23-1027-01	2.92731	48	Stage IIIC	G3	1-10 mm	high
TCGA-5X-AA5U-01	2.91654	61	Stage IIC	GX	0	high
TCGA-23-1023-01	2.91538	65	Stage IIIC	G3	1-10 mm	high
TCGA-23-1026-01	2.83409	45	Stage IIIC	G3	1-10 mm	high
TCGA-23-2645-01	2.80549	54	Stage IIIC	G3	No Macroscopic disease	high
TCGA-23-1107-01	2.78116	59	Stage IV	G3	>20 mm	high
TCGA-23-2084-01	2.77738	45	Stage IV	G3	No Macroscopic disease	high
TCGA-23-1029-01	2.76037	46	Stage IIIC	G3	1-10 mm	high
TCGA-23-1022-01	2.75803	67	Stage IIIC	G3	1-10 mm	high
TCGA-23-1111-01	2.73205	63	Stage IIIC	G3	>20 mm	high
TCGA-23-1113-01	2.72286	48	Stage IV	G3	1-10 mm	high
TCGA-23-1028-01	2.71933	43	Stage IIIC	G3	1-10 mm	high
TCGA-23-2078-01	2.71442	66	Stage IIIC	G3	No Macroscopic disease	high
TCGA-23-1032-01	2.6823	73	Stage IV	G3	1-10 mm	high
TCGA-23-2643-01	2.67349	74	Stage IIIC	G3	1-10 mm	high
TCGA-23-1121-01	2.66534	51	Stage IIIC	G3	>20 mm	high
TCGA-23-1809-01	2.63601	63	Stage IIC	G3	1-10 mm	high
TCGA-23-1117-01	2.61813	42	Stage IIIC	G3	1-10 mm	high
TCGA-25-1878-01	2.61559	60	Stage IIIC	G3	1-10 mm	high
TCGA-23-1030-01	2.60418	64	Stage IIIC	G3	1-10 mm	high
TCGA-23-2072-01	2.60047	58	Stage IV	G3	>20 mm	high
TCGA-25-1323-01	2.58969	72	Stage IIIC	G3	1-10 mm	high
TCGA-23-1110-01	2.5828	42	Stage IIIC	G3	No Macroscopic disease	high
TCGA-23-1120-01	2.57072	60	Stage IIIC	G3	1-10 mm	high
TCGA-23-2649-01	2.57019	60	Stage IIIC	G3	1-10 mm	high
TCGA-25-1623-01	2.55783	71	Stage IV	G3	No Macroscopic disease	high
TCGA-23-1119-01	2.547	64	Stage IIIC	G3	1-10 mm	high
TCGA-13-A5FT-01	2.54227	67	Stage IIIC	G3	No Macroscopic disease	high
TCGA-23-2079-01	2.52922	46	Stage IIIC	G3	No Macroscopic disease	high
TCGA-25-1325-01	2.51389	77	Stage IV	G3	>20 mm	high
TCGA-42-2589-01	2.49682	54	Stage IIIC	G3	1-10 mm	high
TCGA-13-A5FU-01	2.49646	60	Stage IV	G3	1-10 mm	high
TCGA-23-1021-01	2.49508	45	Stage IV	G3	>20 mm	high
TCGA-23-1109-01	2.48796	62	Stage IIIC	G3	1-10 mm	high
TCGA-57-1582-01	2.47822	50	Stage IIIC	G3	1-10 mm	high
TCGA-23-1031-01	2.45029	60	Stage IV	G3	1-10 mm	high
TCGA-23-1116-01	2.43925	83	Stage IIIC	G3	>20 mm	high
TCGA-23-2081-01	2.43906	49	Stage IV	G3	1-10 mm	high
TCGA-WR-A838-01	2.4253	72	Stage IIIC	G3	0	high
TCGA-25-1321-01	2.4226	65	Stage IIIC	G3	No Macroscopic disease	high
TCGA-23-2647-01	2.41849	49	Stage IIIC	G3	1-10 mm	high
TCGA-23-1024-01	2.41288	52	Stage IV	G3	1-10 mm	low
TCGA-25-1634-01	2.40409	75	Stage IIIC	G3	No Macroscopic disease	low
TCGA-25-1871-01	2.38651	70	Stage IIIC	G3	11-20 mm	low
TCGA-57-1583-01	2.381	57	Stage IIIC	G3	No Macroscopic disease	low
TCGA-23-2077-01	2.37426	45	Stage IIIC	G3	No Macroscopic disease	low
TCGA-25-2400-01	2.37314	76	Stage IIIC	G3	No Macroscopic disease	low
TCGA-42-2593-01	2.3657	67	Stage IIIC	G3	>20 mm	low
TCGA-25-1314-01	2.33021	42	Stage IV	G3	1-10 mm	low
TCGA-25-1320-01	2.31168	65	Stage IIIC	G3	1-10 mm	low
TCGA-OY-A56Q-01	2.29672	78	Stage IIA	G3	No Macroscopic disease	low
TCGA-57-1586-01	2.27198	66	Stage IIIC	G3	11-20 mm	low
TCGA-59-A5PD-01	2.20976	55	Stage IC	G3	0	low
TCGA-25-1627-01	2.20487	73	Stage IIIC	G3	1-10 mm	low
TCGA-57-1992-01	2.19602	62	Stage IC	G3	No Macroscopic disease	low
TCGA-42-2590-01	2.19107	57	Stage IV	G2	>20 mm	low
TCGA-57-1585-01	2.18179	57	Stage IIIC	G3	11-20 mm	low
TCGA-25-1625-01	2.15575	66	Stage IIIC	G3	1-10 mm	low
TCGA-25-2401-01	2.13981	64	Stage IIIC	G3	1-10 mm	low
TCGA-25-2397-01	2.12713	59	Stage IV	G3	No Macroscopic disease	low
TCGA-25-1628-01	2.12511	67	Stage IIIC	G3	1-10 mm	low
TCGA-25-1315-01	2.10455	50	Stage IIIC	G3	1-10 mm	low
TCGA-25-1633-01	2.09074	64	Stage IIIC	G3	1-10 mm	low
TCGA-25-2409-01	2.08475	71	Stage IV	G3	1-10 mm	low
TCGA-25-2398-01	2.06119	71	Stage IIIC	G3	1-10 mm	low
TCGA-25-1632-01	2.05201	68	Stage IV	G3	1-10 mm	low
TCGA-25-2392-01	2.03674	75	Stage IV	G3	11-20 mm	low
TCGA-57-1994-01	1.99533	63	0	0	0	low
TCGA-25-2042-01	1.96696	60	Stage IIIC	G3	>20 mm	low
TCGA-25-2396-01	1.9525	71	Stage IIIC	G3	No Macroscopic disease	low
TCGA-VG-A8LO-01	1.93469	55	Stage IV	GB	>20 mm	low
TCGA-42-2582-01	1.91177	49	Stage IIIC	G3	No Macroscopic disease	low
TCGA-25-1313-01	1.90602	62	Stage IV	G3	1-10 mm	low
TCGA-25-1326-01	1.8437	61	Stage IIIC	G3	1-10 mm	low
TCGA-42-2587-01	1.83537	75	Stage IIIC	G3	>20 mm	low
TCGA-25-1328-01	1.83287	38	Stage IIIC	G3	1-10 mm	low
TCGA-25-1316-01	1.82619	55	Stage IIIC	G3	1-10 mm	low
TCGA-25-1630-01	1.79386	73	Stage IIIC	G3	1-10 mm	low
TCGA-25-2393-01	1.74983	81	Stage IIIC	G3	11-20 mm	low
TCGA-25-2408-01	1.70149	37	Stage IV	G2	1-10 mm	low
TCGA-25-1870-01	1.62102	59	Stage IIIC	G3	11-20 mm	low
TCGA-42-2591-01	1.52636	51	Stage IIIC	GX	No Macroscopic disease	low
TCGA-25-1324-01	1.47186	74	Stage IIIC	G3	1-10 mm	low
TCGA-25-2404-01	1.40503	38	Stage IIIC	G3	No Macroscopic disease	low
TCGA-25-1626-01	1.26588	65	Stage IIIC	G3	>20 mm	low
TCGA-42-2588-01	0.937594	61	Stage IV	G3	>20 mm	low
